# Supplementary material for: Prebiotic properties of Bacillus coagulans MA-13: production of galactoside hydrolyzing enzymes and characterization of the transglycosylation properties of a GH42 β-galactosidase
Source: Microb Cell Fact. 2021 Mar 18;20:71. doi: 10.1186/s12934-021-01553-y (PMC7977261; doi:10.1186/s12934-021-01553-y)
Supplement: Supplementary file 1 — Additional file 1: Table S1. Intra- and extra- cellular proteins active on ONP-b-gal, PNP-b-gal and PNP-a-gal as revealed by gel zymography, were identified through LC-MS/MS method (XLSX 275 KB) [file 12934_2021_1553_MOESM1_ESM.xlsx]

## Sheet:  EXTRA_PNP_ALFA_GAL
Reference Organism	UniProtKB Code	Reference Protein name	Gene	Score	Peptide nunber	Mass	E-value	Identity Percentage
Bacillus coagulans 36D1	G2TIB1	DNA-directed RNA polymerase subunit beta'	rpoC	2055	63	134506	0.0	99.6
Bacillus coagulans 36D1	G2TIB2	DNA-directed RNA polymerase subunit beta	rpoB	1558	47	133181	0.0	99.4
Bacillus coagulans 36D1	G2TQE8	Alpha-galactosidase	Bcoa_0573	1349	38	83653	0.0	95.3
Bacillus coagulans 36D1	G2TQZ8	Peptidase M30, hyicolysin	Bcoa_0856	892	22	134261	0.0	82.5
Bacillus coagulans 36D1	G2THC3	Arabinogalactan endo-beta-1,4-galactanase	Bcoa_0805	603	17	129.04	4.2e-44	75.9
Bacillus coagulans 36D1	G2TN44	Formate acetyltransferase	Bcoa_2164	373	12	85425	0.0	99.2
Bacillus coagulans 36D1	G2THL0	Inosine-5'-monophosphate dehydrogenase	guaB	132	5	52565	0.0	100
Bacillus coagulans 36D1	G2TNL9	Glutamine synthetase	Bcoa_3015	89	4	50673	0.0	99.1
Bacillus coagulans 36D1	G2TPG6	Pyruvate kinase	Bcoa_2517	49	2	62669	0.0	98.1
Bacillus coagulans 36D1	G2TP01	ATP-dependent helicase/nuclease subunit A	addA	45	2	141931	0.0	96.1
Supplementary table S1
Intra- and extra- cellular proteins active on ONP-b-gal, PNP-b-gal and PNP-a-gal as revealed by gel zymography, were identified through LC-MS/MS method

## Sheet:  INTRA_PNP_ALFA_GAL
Reference Organism	UniProtKB Code	Reference Protein name	Gene	Score	Peptide nunber	Mass	E-value	Identity Percentage
Bacillus coagulans 36D1	G2TIB1	DNA-directed RNA polymerase subunit beta'	rpoC	4590	98	134506	0.0	99.6
Bacillus coagulans 36D1	G2TIB2	DNA-directed RNA polymerase subunit beta	rpoB	4295	86	133181	0.0	99.5
Bacillus coagulans 36D1	G2TN44	Formate acetyltransferase	Bcoa_2164	2804	58	85425	0.0	99.1
Bacillus coagulans 36D1	G2TP79	Enolase	eno	2169	32	46832
Bacillus coagulans 36D1	G2TQE8	Alpha-galactosidase	Bcoa_0573	1749	36	83653	0.0	95.3
Bacillus coagulans 36D1	G2TP01	ATP-dependent helicase/nuclease subunit A	addA	1630	46	141931	0.0	95.9
Bacillus ginsengihumi	A0A0A6XYQ6	Nitrate reductase (quinone)	narZ	1116	34	139501	0.0	99.3
Bacillus coagulans 36D1	G2TJP0	Chromosome partition protein Smc	smc	846	25	135444	0.0	97.4
Bacillus coagulans 36D1	G2THL0	Inosine-5'-monophosphate dehydrogenase	guaB	752	19	52565	0.0	100
Bacillus coagulans 36D1	G2TRD5	Iron-containing alcohol dehydrogenase	Bcoa_0993	717	12	39449	0.0	97.6
Bacillus coagulans 36D1	G2TLE5	Transketolase central region	Bcoa_0222	501	11	35649	0.0	99.4
Bacillus coagulans 36D1	G2TLE4	Dihydrolipoamide acetyltransferase component of pyruvate dehydrogenase complex	Bcoa_0221	457	13	47549	0.0	95.6
Bacillus coagulans 36D1	G2TNL9	Glutamine synthetase	Bcoa_3015	433	10	50673	0.0	98.8
Bacillus coagulans 36D1	G2TMC2	Dynamin family protein	Bcoa_3013	400	12	136164	0.0	94
Bacillus coagulans 36D1	G2TIA6	Elongation factor Tu	tuf	388	8	43363	0.0	98.2
Bacillus coagulans 36D1	G2TLE6	Pyruvate dehydrogenase E1 component subunit alpha	pdhA	382	9	41266	0.0	98.6
Bacillus coagulans 36D1	G2TMZ6	Uncharacterized protein	Bcoa_2035	373	12	158325	0.0	91.7
Bacillus coagulans 36D1	G2TLE3	Dihydrolipoyl dehydrogenase	Bcoa_0220	360	13	49959	0.0	99.7
Bacillus coagulans 36D1	G2TP75	Glyceraldehyde-3-phosphate dehydrogenase	Bcoa_2217	316	6	36259	0.0	99.3
Bacillus coagulans 36D1	G2TP02	ATP-dependent helicase/deoxyribonuclease subunit B	addB	284	11	134349	0.0	97.6
Bacillus coagulans 36D1	G2TQJ0	Aldehyde-alcohol dehydrogenase	Bcoa_0619	224	7	95305	0.0	98.2
Bacillus coagulans 36D1	G2THN3	Transcription-repair-coupling factor	mfd	209	7	133878	0.0	96.7
Bacillus coagulans 36D1	G2TIT3	Thiamine pyrophosphate enzyme, central domain protein	Bcoa_1350	182	5	62263	0.0	99.1
Bacillus coagulans 36D1	G2TKL2	NADH:flavin oxidoreductase/NADH oxidase	Bcoa_2324	153	5	37470	0.0	96.4
Bacillus coagulans 36D1	G2TL37	Aconitate hydratase	Bcoa_3175	122	5	100322	0.0	99.1
Bacillus coagulans 36D1	G2TPG6	Pyruvate kinase	Bcoa_2517	58	2	62669	0.0	100
Bacillus coagulans 36D1	G2TQ29	CDP-glycerol:poly(Glycerophosphate) glycerophosphotransferase	Bcoa_0454	47	2	137932	0.0	98.1

## Sheet: INTRA_ONP_BETA_GAL
Reference Organism	UniProtKB Code	Reference Protein name	Gene	Score	Peptide nunber	Mass	E-value	Identity Percentage
Bacillus coagulans 36D1	G2TIB2	DNA-directed RNA polymerase subunit beta	rpoB	689	25	133181	0.0	99.4
Bacillus coagulans 36D1	G2TIB1	DNA-directed RNA polymerase subunit beta'	rpoC	678	25	134506	0.0	99.6
Bacillus coagulans 36D1	G2TN44	Formate acetyltransferase	Bcoa_2164	577	16	85425	0.0	99.2
Bacillus coagulans 36D1	G2TNL9	Glutamine synthetase	Bcoa_3015	262	9	50673	0.0	98.8
Bacillus coagulans 36D1	G2TRD5	Iron-containing alcohol dehydrogenase	Bcoa_0993	72	2	39449	0.0	99.1
Bacillus coagulans 36D1	G2THL9	ATP-dependent zinc metalloprotease FtsH	ftsH	66	3	73952	0.0	98.2
Bacillus coagulans 36D1	G2TQE8	Alpha-galactosidase	Bcoa_0573	58	4	83653	0.0	95.9
Bacillus coagulans 36D1	G2THR0	Acyl-CoA dehydrogenase domain-containing protein	Bcoa_1422	24	2	41430	0.0	98.2
Bacillus coagulans 36D1	G2TH90	Beta-galactosidase	Bcoa_0772	17	1	76362	0.0	96

## Sheet: INTRA_PNP_BETA_GAL
Reference Organism	UniProtKB Code	Reference Protein name	Gene	Score	Peptide nunber	Mass	E-value	Identity Percentage
Bacillus coagulans 36D1	G2TN44	Formate acetyltransferase	Bcoa_2164	928	29	85651	0.0	99.2
Bacillus coagulans 36D1	G2TNL9	Glutamine synthetase	Bcoa_3015	926	20	50860	0.0	98.8
Bacillus coagulans 36D1	G2TQJ0	Aldehyde-alcohol dehydrogenase	Bcoa_0619	861	29	96640	0.0	97.8
Bacillus coagulans 36D1	G2TQE8	Alpha-galactosidase	Bcoa_0573	667	23	83465	0.0	96
Bacillus coagulans 36D1	G2TQZ8	Peptidase M30, hyicolysin	Bcoa_0856	499	15	61938	0.0	100
Bacillus coagulans 36D1	G2TH90	Beta-galactosidase	Bcoa_0772	370	13	76362	0.0	96
Bacillus coagulans 36D1	G2TIA6	Elongation factor Tu	tuf	355	9	32604	0.0	98.2
Bacillus coagulans 36D1	G2TP75	Glyceraldehyde-3-phosphate dehydrogenase	Bcoa_2217	271	6	31823	0.0	99.3
Bacillus coagulans 36D1	G2TRD5	Iron-containing alcohol dehydrogenase	Bcoa_0993	223	5	39621	0.0	97.3
Bacillus coagulans 36D1	G2TPG6	Pyruvate kinase	Bcoa_2517	163	7	63000	0.0	99.6
Bacillus coagulans 36D1	G2TIB1	DNA-directed RNA polymerase subunit beta'	rpoC	159	8	134018	0.0	99.5
Bacillus coagulans 36D1	G2TIB2	DNA-directed RNA polymerase subunit beta	rpoB	154	8	127660	0.0	99.2
Bacillus coagulans 36D1	G2TIA7	Elongation factor G	fusA	135	6	75356		98.8
Bacillus coagulans 36D1	G2THL9	ATP-dependent zinc metalloprotease FtsH	ftsH	58	2	73952	0.0	98.3
Bacillus coagulans 36D1	G2THL0	Inosine-5'-monophosphate dehydrogenase	guaB	58	3	52703	0.0	100
Bacillus coagulans 36D1	G2TLE3	Dihydrolipoyl dehydrogenase	Bcoa_0220	58	3	50069	0.0	99.6
Bacillus ginsengihumi	A0A0A6XYQ6	Nitrate reductase (quinone)	narZ	33	2	125334	0.0	99.5
